# Supplementary material for: Widespread Exaptation of L1 Transposons for Transcription Factor Binding in Breast Cancer
Source: Int J Mol Sci. 2021 May 25;22(11):5625. doi: 10.3390/ijms22115625 (PMC8199441; doi:10.3390/ijms22115625)
Supplement: Supplementary file 1 [file ijms-22-05625-s001.zip]

Archive with 11 entries (10 files):
- Supp Fig S5.pdf
- __MACOSX/
- __MACOSX/._Supp Fig S5.pdf
- Supp Fig S4.pdf
- __MACOSX/._Supp Fig S4.pdf
- Supp Fig S3.pdf
- __MACOSX/._Supp Fig S3.pdf
- Supp Fig S2.pdf
- __MACOSX/._Supp Fig S2.pdf
- Supp Fig S1.pdf
- __MACOSX/._Supp Fig S1.pdf
